# Supplementary material for: Sulforaphane exhibits antiviral activity against pandemic SARS-CoV-2 and seasonal HCoV-OC43 coronaviruses in vitro and in mice
Source: Commun Biol. 2022 Mar 18;5:242. doi: 10.1038/s42003-022-03189-z (PMC8933402; doi:10.1038/s42003-022-03189-z)
Supplement: Supplementary file 3 — Supplementary Data 1 [file 42003_2022_3189_MOESM3_ESM.xlsx]

## Sheet: Figure 1A
Figure 1A
Median-effect plot						Dose-effect curve
Black line			Red dots			% Inhibition			% Cytotoxicity
log(D)	log(fa/fu)		log(D)	log(fa/fu)		SFN (µM)	%		SFN (µM)	%
-1	-2.23392		-0.49485	-1.50965		0.30551	0.02		24.5881	0.02
-0.98	-2.2115		0	-1.27875		0.71128	0.05		32	0.05
-0.96	-2.18908		0.50515	-0.68863		1.38521	0.1		39.3911	0.1
-0.94	-2.16666		1	0.158068		2.09285	0.15		44.7996	0.15
-0.92	-2.14423					2.85545	0.2		49.3563	0.2
-0.9	-2.12181					3.69084	0.25		53.4674	0.25
-0.88	-2.09939					4.61834	0.3		57.338	0.3
-0.86	-2.07697					5.66128	0.35		61.0959	0.35
-0.84	-2.05455					6.84943	0.4		64.8347	0.4
-0.82	-2.03213					8.22229	0.45		68.6345	0.45
-0.8	-2.00971					9.83409	0.5		72.5737	0.5
-0.78	-1.98729					11.7618	0.55		76.739	0.55
-0.76	-1.96487					14.1193	0.6		81.2365	0.6
-0.74	-1.94245					17.0826	0.65		86.2079	0.65
-0.72	-1.92003					20.9403	0.7		91.8578	0.7
-0.7	-1.89761					26.2025	0.75		98.5076	0.75
-0.68	-1.87519					33.8683	0.8		106.713	0.8
-0.66	-1.85277					46.2093	0.85		117.567	0.85
-0.64	-1.83035					69.8156	0.9		133.709	0.9
-0.62	-1.80793					135.965	0.95		164.592	0.95
-0.6	-1.7855					592.806	0.99		260.482	0.99
-0.58	-1.76308
-0.56	-1.74066					0.32	0.03		32	0.05
-0.54	-1.71824					1	0.05		100	0.76
-0.52	-1.69582					3.2	0.17
-0.5	-1.6734					10	0.59
-0.48	-1.65098
-0.46	-1.62856
-0.44	-1.60614
-0.42	-1.58372
-0.4	-1.5613
-0.38	-1.53888
-0.36	-1.51646
-0.34	-1.49404
-0.32	-1.47162
-0.3	-1.4492
-0.28	-1.42677
-0.26	-1.40435
-0.24	-1.38193
-0.22	-1.35951
-0.2	-1.33709
-0.18	-1.31467
-0.16	-1.29225
-0.14	-1.26983
-0.12	-1.24741
-0.1	-1.22499
-0.08	-1.20257
-0.06	-1.18015
-0.04	-1.15773
-0.02	-1.13531
0	-1.11289
0.02	-1.09047
0.04	-1.06804
0.06	-1.04562
0.08	-1.0232
0.1	-1.00078
0.12	-0.97836
0.14	-0.95594
0.16	-0.93352
0.18	-0.9111
0.2	-0.88868
0.22	-0.86626
0.24	-0.84384
0.26	-0.82142
0.28	-0.799
0.3	-0.77658
0.32	-0.75416
0.34	-0.73174
0.36	-0.70931
0.38	-0.68689
0.4	-0.66447
0.42	-0.64205
0.44	-0.61963
0.46	-0.59721
0.48	-0.57479
0.5	-0.55237
0.52	-0.52995
0.54	-0.50753
0.56	-0.48511
0.58	-0.46269
0.6	-0.44027
0.62	-0.41785
0.64	-0.39543
0.66	-0.37301
0.68	-0.35059
0.7	-0.32816
0.72	-0.30574
0.74	-0.28332
0.76	-0.2609
0.78	-0.23848
0.8	-0.21606
0.82	-0.19364
0.84	-0.17122
0.86	-0.1488
0.88	-0.12638
0.9	-0.10396
0.92	-0.08154
0.94	-0.05912
0.96	-0.0367
0.98	-0.01428
1	0.008145

## Sheet: Figure 1B
Figure 1B
Median-effect plot						Dose-effect curve
Black line			Red dots			% Inhibition			% Cytotoxicity
log(D)	log(fa/fu)		log(D)	log(fa/fu)		SFN (µM)	%		SFN (µM)	%
0	-2.84483		0.50515	-1.50965		3.23112	0.02		48.5729	0.02
0.02	-2.79949		1	-0.95424		4.90746	0.05		55.3791	0.05
0.04	-2.75415		1.50515	0.753328		6.82357	0.1		61.4136	0.1
0.06	-2.70881					8.36842	0.15		65.475	0.15
0.08	-2.66348					9.75829	0.2		68.7091	0.2
0.1	-2.61814					11.0787	0.25		71.5004	0.25
0.12	-2.5728					12.3776	0.3		74.0314	0.3
0.14	-2.52747					13.6889	0.35		76.4078	0.35
0.16	-2.48213					15.0413	0.4		78.7004	0.4
0.18	-2.43679					16.4635	0.45		80.9633	0.45
0.2	-2.39145					17.9873	0.5		83.2438	0.5
0.22	-2.34612					19.6522	0.55		85.5884	0.55
0.24	-2.30078					21.5103	0.6		88.0494	0.6
0.26	-2.25544					23.6355	0.65		90.6913	0.65
0.28	-2.21011					26.1394	0.7		93.6025	0.7
0.3	-2.16477					29.2041	0.75		96.9159	0.75
0.32	-2.11943					33.1558	0.8		100.853	0.8
0.34	-2.0741					38.6624	0.85		105.835	0.85
0.36	-2.02876					47.4156	0.9		112.834	0.9
0.38	-1.98342					65.9289	0.95		125.129	0.95
0.4	-1.93808					136.559	0.99		157.249	0.99
0.42	-1.89275
0.44	-1.84741					3.2	0.03		32	0.001
0.46	-1.80207					10	0.1		100	0.79
0.48	-1.75674					32	0.85
0.5	-1.7114
0.52	-1.66606
0.54	-1.62072
0.56	-1.57539
0.58	-1.53005
0.6	-1.48471
0.62	-1.43938
0.64	-1.39404
0.66	-1.3487
0.68	-1.30336
0.7	-1.25803
0.72	-1.21269
0.74	-1.16735
0.76	-1.12202
0.78	-1.07668
0.8	-1.03134
0.82	-0.98601
0.84	-0.94067
0.86	-0.89533
0.88	-0.84999
0.9	-0.80466
0.92	-0.75932
0.94	-0.71398
0.96	-0.66865
0.98	-0.62331
1	-0.57797
1.02	-0.53263
1.04	-0.4873
1.06	-0.44196
1.08	-0.39662
1.1	-0.35129
1.12	-0.30595
1.14	-0.26061
1.16	-0.21528
1.18	-0.16994
1.2	-0.1246
1.22	-0.07926
1.24	-0.03393
1.26	0.011411
1.28	0.056748
1.3	0.102085
1.32	0.147422
1.34	0.192759
1.36	0.238096
1.38	0.283433
1.4	0.32877
1.42	0.374107
1.44	0.419444
1.46	0.464781
1.48	0.510119
1.5	0.555456
1.52	0.600793
1.54	0.64613
1.56	0.691467
1.58	0.736804
1.6	0.782141
1.62	0.827478
1.64	0.872815
1.66	0.918152
1.68	0.963489
1.7	1.00883
1.72	1.05416
1.74	1.0995
1.76	1.14484
1.78	1.19017
1.8	1.23551
1.82	1.28085
1.84	1.32619
1.86	1.37152
1.88	1.41686
1.9	1.4622
1.92	1.50753
1.94	1.55287
1.96	1.59821
1.98	1.64355
2	1.68888

## Sheet: Figure 1C
Figure 1C
Median-effect plot						Dose-effect curve
Black line			Red dots			% Inhibition			% Cytotoxicity
log(D)	log(fa/fu)		log(D)	log(fa/fu)		SFN (µM)	%		SFN (µM)	%
-1	-1.87417		-1	-1.50965		0.16678	0.02		49.7018	0.02
-0.97	-1.84932		-0.49485	-1.38021		0.52352	0.05		57.0768	0.05
-0.94	-1.82448		0	-1.38021		1.29052	0.1		63.6578	0.1
-0.91	-1.79963		0.50515	-1.12339		2.25611	0.15		68.1073	0.15
-0.88	-1.77478		1	-0.34749		3.43566	0.2		71.6613	0.2
-0.85	-1.74994		1.50515	0.720159		4.86259	0.25		74.7362	0.25
-0.82	-1.72509					6.5865	0.3		77.5301	0.3
-0.79	-1.70025					8.67664	0.35		80.1582	0.35
-0.76	-1.6754					11.2292	0.4		82.6978	0.4
-0.73	-1.65056					14.3794	0.45		85.2085	0.45
-0.7	-1.62571					18.3219	0.5		87.7426	0.5
-0.67	-1.60086					23.3453	0.55		90.352	0.55
-0.64	-1.57602					29.8946	0.6		93.0951	0.6
-0.61	-1.55117					38.6891	0.65		96.0446	0.65
-0.58	-1.52633					50.9666	0.7		99.3002	0.7
-0.55	-1.50148					69.0355	0.75		103.013	0.75
-0.52	-1.47664					97.708	0.8		107.433	0.8
-0.49	-1.45179					148.792	0.85		113.039	0.85
-0.46	-1.42694					260.12	0.9		120.94	0.9
-0.43	-1.4021					641.22	0.95		134.884	0.95
-0.4	-1.37725					4705.53	0.99		171.655	0.99
-0.37	-1.35241
-0.34	-1.32756					0.1	0.03		32	0.001
-0.31	-1.30272					0.32	0.04		100	0.71
-0.28	-1.27787					1	0.04
-0.25	-1.25303					3.2	0.07
-0.22	-1.22818					10	0.31
-0.19	-1.20333					32	0.84
-0.16	-1.17849
-0.13	-1.15364
-0.1	-1.1288
-0.07	-1.10395
-0.04	-1.07911
-0.01	-1.05426
0.02	-1.02941
0.05	-1.00457
0.08	-0.97972
0.11	-0.95488
0.14	-0.93003
0.17	-0.90519
0.2	-0.88034
0.23	-0.85549
0.26	-0.83065
0.29	-0.8058
0.32	-0.78096
0.35	-0.75611
0.38	-0.73127
0.41	-0.70642
0.44	-0.68157
0.47	-0.65673
0.5	-0.63188
0.53	-0.60704
0.56	-0.58219
0.59	-0.55735
0.62	-0.5325
0.65	-0.50766
0.68	-0.48281
0.71	-0.45796
0.74	-0.43312
0.77	-0.40827
0.8	-0.38343
0.83	-0.35858
0.86	-0.33374
0.89	-0.30889
0.92	-0.28404
0.95	-0.2592
0.98	-0.23435
1.01	-0.20951
1.04	-0.18466
1.07	-0.15982
1.1	-0.13497
1.13	-0.11012
1.16	-0.08528
1.19	-0.06043
1.22	-0.03559
1.25	-0.01074
1.28	0.014104
1.31	0.03895
1.34	0.063795
1.37	0.088641
1.4	0.113487
1.43	0.138332
1.46	0.163178
1.49	0.188024
1.52	0.212869
1.55	0.237715
1.58	0.262561
1.61	0.287406
1.64	0.312252
1.67	0.337097
1.7	0.361943
1.73	0.386789
1.76	0.411634
1.79	0.43648
1.82	0.461326
1.85	0.486171
1.88	0.511017
1.91	0.535863
1.94	0.560708
1.97	0.585554
2	0.6104

## Sheet: Figure 1D
Figure 1D
Median-effect plot						Dose-effect curve
Black line			Red dots			% Inhibition			% Cytotoxicity
log(D)	log(fa/fu)		log(D)	log(fa/fu)		SFN (µM)	%		SFN (µM)	%
0	-2.17249		0	-1.99564		1.97519	0.02		6.1069	0.02
0.02	-2.13986		0.50515	-1.38021		3.53014	0.05		11.7791	0.05
0.04	-2.10723		1	-1.0048		5.58076	0.1		19.7754	0.1
0.06	-2.0746		1.50515	0.60206		7.41035	0.15		27.2545	0.15
0.08	-2.04197					9.17392	0.2		34.6997	0.2
0.1	-2.00934					10.9429	0.25		42.3602	0.25
0.12	-1.97671					12.7653	0.3		50.4241	0.3
0.14	-1.94408					14.6822	0.35		59.0711	0.35
0.16	-1.91145					16.7356	0.4		68.4999	0.4
0.18	-1.87881					18.9739	0.45		78.9516	0.45
0.2	-1.84618					21.4572	0.5		90.7382	0.5
0.22	-1.81355					24.2655	0.55		104.284	0.55
0.24	-1.78092					27.5108	0.6		120.196	0.6
0.26	-1.74829					31.3584	0.65		139.382	0.65
0.28	-1.71566					36.0674	0.7		163.284	0.7
0.3	-1.68303					42.0738	0.75		194.367	0.75
0.32	-1.6504					50.1868	0.8		237.276	0.8
0.34	-1.61777					62.1306	0.85		302.094	0.85
0.36	-1.58514					82.4995	0.9		416.347	0.9
0.38	-1.55251					130.423	0.95		698.986	0.95
0.4	-1.51988					358.713	0.99		2195.58	0.99
0.42	-1.48725
0.44	-1.45462					1	0.01		3.2	0.01
0.46	-1.42199					3.2	0.04		10	0.12
0.48	-1.38936					10	0.09		32	0.01
0.5	-1.35673					32	0.8		100	0.86
0.52	-1.3241
0.54	-1.29147
0.56	-1.25884
0.58	-1.22621
0.6	-1.19358
0.62	-1.16095
0.64	-1.12832
0.66	-1.09568
0.68	-1.06305
0.7	-1.03042
0.72	-0.99779
0.74	-0.96516
0.76	-0.93253
0.78	-0.8999
0.8	-0.86727
0.82	-0.83464
0.84	-0.80201
0.86	-0.76938
0.88	-0.73675
0.9	-0.70412
0.92	-0.67149
0.94	-0.63886
0.96	-0.60623
0.98	-0.5736
1	-0.54097
1.02	-0.50834
1.04	-0.47571
1.06	-0.44308
1.08	-0.41045
1.1	-0.37782
1.12	-0.34519
1.14	-0.31255
1.16	-0.27992
1.18	-0.24729
1.2	-0.21466
1.22	-0.18203
1.24	-0.1494
1.26	-0.11677
1.28	-0.08414
1.3	-0.05151
1.32	-0.01888
1.34	0.01375
1.36	0.04638
1.38	0.079011
1.4	0.111641
1.42	0.144272
1.44	0.176902
1.46	0.209532
1.48	0.242163
1.5	0.274793
1.52	0.307424
1.54	0.340054
1.56	0.372685
1.58	0.405315
1.6	0.437945
1.62	0.470576
1.64	0.503206
1.66	0.535837
1.68	0.568467
1.7	0.601097
1.72	0.633728
1.74	0.666358
1.76	0.698989
1.78	0.731619
1.8	0.76425
1.82	0.79688
1.84	0.82951
1.86	0.862141
1.88	0.894771
1.9	0.927402
1.92	0.960032
1.94	0.992663
1.96	1.02529
1.98	1.05792
2	1.09055

## Sheet: Figure 1E
Figure 1E
Median-effect plot						Dose-effect curve
Black line			Red dots			% Inhibition			% Cytotoxicity
log(D)	log(fa/fu)		log(D)	log(fa/fu)		RDV (µM)	%		RDV (µM)	%
-1	-1.73835		-1	-1.6902		0.11614	0.02		20.8056	0.02
-0.97	-1.71611		-0.49485	-1.38021		0.41708	0.05		33.2297	0.05
-0.94	-1.69388		0	-1.19498		1.14325	0.1		48.0739	0.1
-0.91	-1.67165		0.50515	-0.45426		2.13438	0.15		60.4237	0.15
-0.88	-1.64942		1	-0.17609		3.41513	0.2		71.7741	0.2
-0.85	-1.62719		1.50515	0.034762		5.03513	0.25		82.7401	0.25
-0.82	-1.60496					7.06806	0.3		93.6825	0.3
-0.79	-1.58273					9.61783	0.35		104.87	0.35
-0.76	-1.5605					12.8306	0.4		116.545	0.4
-0.73	-1.53827					16.9151	0.45		128.959	0.45
-0.7	-1.51604					22.1759	0.5		142.404	0.5
-0.67	-1.49381					29.073	0.55		157.252	0.55
-0.64	-1.47158					38.3279	0.6		174.001	0.6
-0.61	-1.44935					51.1312	0.65		193.372	0.65
-0.58	-1.42712					69.5766	0.7		216.465	0.7
-0.55	-1.40489					97.6681	0.75		245.093	0.75
-0.52	-1.38266					143.998	0.8		282.539	0.8
-0.49	-1.36043					230.404	0.85		335.613	0.85
-0.46	-1.33819					430.154	0.9		421.83	0.9
-0.43	-1.31596					1179.09	0.95		610.267	0.95
-0.4	-1.29373					10939	0.99		1379.82	0.99
-0.37	-1.2715
-0.34	-1.24927					0.1	0.02		10	0.01
-0.31	-1.22704					0.32	0.04		32	0.01
-0.28	-1.20481					1	0.06		100	0.52
-0.25	-1.18258					3.2	0.26
-0.22	-1.16035					10	0.4
-0.19	-1.13812					32	0.52
-0.16	-1.11589
-0.13	-1.09366
-0.1	-1.07143
-0.07	-1.0492
-0.04	-1.02697
-0.01	-1.00474
0.02	-0.98251
0.05	-0.96027
0.08	-0.93804
0.11	-0.91581
0.14	-0.89358
0.17	-0.87135
0.2	-0.84912
0.23	-0.82689
0.26	-0.80466
0.29	-0.78243
0.32	-0.7602
0.35	-0.73797
0.38	-0.71574
0.41	-0.69351
0.44	-0.67128
0.47	-0.64905
0.5	-0.62682
0.53	-0.60458
0.56	-0.58235
0.59	-0.56012
0.62	-0.53789
0.65	-0.51566
0.68	-0.49343
0.71	-0.4712
0.74	-0.44897
0.77	-0.42674
0.8	-0.40451
0.83	-0.38228
0.86	-0.36005
0.89	-0.33782
0.92	-0.31559
0.95	-0.29336
0.98	-0.27113
1.01	-0.2489
1.04	-0.22666
1.07	-0.20443
1.1	-0.1822
1.13	-0.15997
1.16	-0.13774
1.19	-0.11551
1.22	-0.09328
1.25	-0.07105
1.28	-0.04882
1.31	-0.02659
1.34	-0.00436
1.37	0.017872
1.4	0.040103
1.43	0.062333
1.46	0.084564
1.49	0.106795
1.52	0.129025
1.55	0.151256
1.58	0.173486
1.61	0.195717
1.64	0.217948
1.67	0.240178
1.7	0.262409
1.73	0.284639
1.76	0.30687
1.79	0.329101
1.82	0.351331
1.85	0.373562
1.88	0.395792
1.91	0.418023
1.94	0.440254
1.97	0.462484
2	0.484715

## Sheet: Figure 1F
Figure 1F
RDV	SFN
0.857647	0.165374
0.137847	0.085559
0.058565	0.113309
0.04838	0.29696
0.032555	0.620359
0.016256	0.987144
0.002913	0.555567

## Sheet: Figure 2A
Figure 2A
Median-effect plot						Dose-effect curve
Black line			Red dots			% Inhibition			% Cytotoxicity
log(D)	log(fa/fu)		log(D)	log(fa/fu)		SFN (µM)	%		SFN (µM)	%
-2	-1.08683		-1.49485	-0.78837		0.0002	0.02		49.973	0.02
-1.96	-1.07269		-1	-0.78837		0.00286	0.05		57.4865	0.05
-1.92	-1.05855		-0.49485	-0.54967		0.02372	0.1		64.2013	0.1
-1.88	-1.04441		0	-0.5006		0.0878	0.15		68.7462	0.15
-1.84	-1.03027		0.50515	-0.17609		0.2352	0.2		72.379	0.2
-1.8	-1.01613		1	-0.17609		0.53074	0.25		75.5239	0.25
-1.76	-1.00199		1.50515	0.327359		1.08058	0.3		78.3829	0.3
-1.72	-0.98786					2.06113	0.35		81.0732	0.35
-1.68	-0.97372					3.77146	0.4		83.674	0.4
-1.64	-0.95958					6.73175	0.45		86.2463	0.45
-1.6	-0.94544					11.8762	0.5		88.8434	0.5
-1.56	-0.9313					20.9522	0.55		91.5187	0.55
-1.52	-0.91716					37.3979	0.6		94.3321	0.6
-1.48	-0.90302					68.4309	0.65		97.3583	0.65
-1.44	-0.88888					130.527	0.7		100.7	0.7
-1.4	-0.87474					265.75	0.75		104.512	0.75
-1.36	-0.8606					599.693	0.8		109.053	0.8
-1.32	-0.84646					1606.46	0.85		114.816	0.85
-1.28	-0.83233					5946.57	0.9		122.944	0.9
-1.24	-0.81819					49240	0.95		137.304	0.95
-1.2	-0.80405					5250000	0.99		175.256	0.99
-1.16	-0.78991
-1.12	-0.77577					0.032	0.14		32	0.001
-1.08	-0.76163					0.1	0.14		100	0.69
-1.04	-0.74749					0.32	0.22
-1	-0.73335					1	0.24
-0.96	-0.71921					3.2	0.4
-0.92	-0.70507					10	0.4
-0.88	-0.69093					32	0.68
-0.84	-0.6768
-0.8	-0.66266
-0.76	-0.64852
-0.72	-0.63438
-0.68	-0.62024
-0.64	-0.6061
-0.6	-0.59196
-0.56	-0.57782
-0.52	-0.56368
-0.48	-0.54954
-0.44	-0.5354
-0.4	-0.52127
-0.36	-0.50713
-0.32	-0.49299
-0.28	-0.47885
-0.24	-0.46471
-0.2	-0.45057
-0.16	-0.43643
-0.12	-0.42229
-0.08	-0.40815
-0.04	-0.39401
0	-0.37987
0.04	-0.36574
0.08	-0.3516
0.12	-0.33746
0.16	-0.32332
0.2	-0.30918
0.24	-0.29504
0.28	-0.2809
0.32	-0.26676
0.36	-0.25262
0.4	-0.23848
0.44	-0.22434
0.48	-0.21021
0.52	-0.19607
0.56	-0.18193
0.6	-0.16779
0.64	-0.15365
0.68	-0.13951
0.72	-0.12537
0.76	-0.11123
0.8	-0.09709
0.84	-0.08295
0.88	-0.06882
0.92	-0.05468
0.96	-0.04054
1	-0.0264
1.04	-0.01226
1.08	0.001881
1.12	0.01602
1.16	0.030159
1.2	0.044298
1.24	0.058437
1.28	0.072576
1.32	0.086715
1.36	0.100854
1.4	0.114994
1.44	0.129133
1.48	0.143272
1.52	0.157411
1.56	0.17155
1.6	0.185689
1.64	0.199828
1.68	0.213967
1.72	0.228106
1.76	0.242245
1.8	0.256384
1.84	0.270523
1.88	0.284663
1.92	0.298802
1.96	0.312941
2	0.32708

## Sheet: Figure 2B
Figure 2B
Median-effect plot						Dose-effect curve
Black line			Red dots			% Inhibition			% Cytotoxicity
log(D)	log(fa/fu)		log(D)	log(fa/fu)		SFN (µM)	%		SFN (µM)	%
-1	-1.44822		-1	-1.38021		0.04428	0.02		50.9172	0.02
-0.97	-1.4277		-0.49485	-1.27875		0.17691	0.05		58.9181	0.05
-0.94	-1.40718		0	-0.65854		0.52746	0.1		66.1061	0.1
-0.91	-1.38666		0.50515	-0.41017		1.03733	0.15		70.9894	0.15
-0.88	-1.36614		1	-0.05218		1.72611	0.2		74.9026	0.2
-0.85	-1.34562		1.50515	0.231139		2.62861	0.25		78.2968	0.25
-0.82	-1.3251					3.7957	0.3		81.3876	0.3
-0.79	-1.30458					5.29931	0.35		84.3004	0.35
-0.76	-1.28406					7.24141	0.4		87.1202	0.4
-0.73	-1.26354					9.76906	0.45		89.9127	0.45
-0.7	-1.24302					13.0998	0.5		92.7357	0.5
-0.67	-1.2225					17.5661	0.55		95.6473	0.55
-0.64	-1.20198					23.6976	0.6		98.713	0.6
-0.61	-1.18146					32.3824	0.65		102.015	0.65
-0.58	-1.16094					45.2102	0.7		105.666	0.7
-0.55	-1.14042					65.2834	0.75		109.837	0.75
-0.52	-1.1199					99.4168	0.8		114.814	0.8
-0.49	-1.09938					165.428	0.85		121.144	0.85
-0.46	-1.07886					325.343	0.9		130.093	0.9
-0.43	-1.05834					969.992	0.95		145.964	0.95
-0.4	-1.03782					10835	0.99		188.228	0.99
-0.37	-1.0173
-0.34	-0.99678					0.1	0.04		32	0.001
-0.31	-0.97626					0.32	0.05		100	0.62
-0.28	-0.95574					1	0.18
-0.25	-0.93522					3.2	0.28
-0.22	-0.9147					10	0.47
-0.19	-0.89418					32	0.63
-0.16	-0.87366
-0.13	-0.85314
-0.1	-0.83262
-0.07	-0.8121
-0.04	-0.79158
-0.01	-0.77106
0.02	-0.75054
0.05	-0.73002
0.08	-0.7095
0.11	-0.68898
0.14	-0.66846
0.17	-0.64794
0.2	-0.62742
0.23	-0.6069
0.26	-0.58638
0.29	-0.56585
0.32	-0.54533
0.35	-0.52481
0.38	-0.50429
0.41	-0.48377
0.44	-0.46325
0.47	-0.44273
0.5	-0.42221
0.53	-0.40169
0.56	-0.38117
0.59	-0.36065
0.62	-0.34013
0.65	-0.31961
0.68	-0.29909
0.71	-0.27857
0.74	-0.25805
0.77	-0.23753
0.8	-0.21701
0.83	-0.19649
0.86	-0.17597
0.89	-0.15545
0.92	-0.13493
0.95	-0.11441
0.98	-0.09389
1.01	-0.07337
1.04	-0.05285
1.07	-0.03233
1.1	-0.01181
1.13	0.008711
1.16	0.029232
1.19	0.049752
1.22	0.070272
1.25	0.090792
1.28	0.111312
1.31	0.131833
1.34	0.152353
1.37	0.172873
1.4	0.193393
1.43	0.213914
1.46	0.234434
1.49	0.254954
1.52	0.275474
1.55	0.295994
1.58	0.316515
1.61	0.337035
1.64	0.357555
1.67	0.378075
1.7	0.398595
1.73	0.419116
1.76	0.439636
1.79	0.460156
1.82	0.480676
1.85	0.501196
1.88	0.521717
1.91	0.542237
1.94	0.562757
1.97	0.583277
2	0.603797

## Sheet: Figure 2C
Figure 2C
32	10	3.2	1	0.32	0.1	SFN (µM)
82.73	84.3	-59.72	-142.11	-144.57	52.86	% inhibition of viral RNA
83.5	82.46	-117.7	-9.79	-22.79	-73.13
80.48	81.89	-17.66	-160.09	-63.73	21.61
83.75	81.66	85.79	-36.95	43.83	-270.47
88.93	88.28	35.38	-112.89	18.15	78.66
90.18	88.75	87.05	94.56	82.22	83.95
99.08	99.28	96.22	30.02	-178.4	-260.76
98.83	98.78	85.63	48.38	16.49	-21.35
98.96	99.25	95.52	37.58	-48.74	-31.8

## Sheet: Figure 2D
Figure 2D
USA-WI1/2020							614G+ clinical strain (MD)							614G+ clinical strain (DC)
Dose-effect curve							Dose-effect curve							Dose-effect curve
% Inhibition			% Cytotoxicity				% Inhibition			% Cytotoxicity				% Inhibition			% Cytotoxicity
SFN (µM)	%		SFN (µM)	%			SFN (µM)	%		SFN (µM)	%			SFN (µM)	%		SFN (µM)	%
3.81456	0.02		27.7283	0.02			2.93967	0.02		48.7201	0.02			1.00011	0.02		48.7201	0.02
6.36369	0.05		36.2264	0.05			5.09174	0.05		55.5998	0.05			2.26887	0.05		55.5998	0.05
9.52822	0.1		44.7297	0.1			7.85285	0.1		61.7046	0.1			4.32916	0.1		61.7046	0.1
12.2334	0.15		50.9671	0.15			10.2689	0.15		65.8158	0.15			6.45846	0.15		65.8158	0.15
14.766	0.2		56.2309	0.2			12.567	0.2		69.0909	0.2			8.72822	0.2		69.0909	0.2
17.2487	0.25		60.986	0.25			14.8483	0.25		71.9184	0.25			11.1933	0.25		71.9184	0.25
19.7568	0.3		65.468	0.3			17.1776	0.3		74.4831	0.3			13.9101	0.3		74.4831	0.3
22.3495	0.35		69.8236	0.35			19.6083	0.35		76.8916	0.35			16.9452	0.35		76.8916	0.35
25.0827	0.4		74.161	0.4			22.1933	0.4		79.2156	0.4			20.3821	0.4		79.2156	0.4
28.0169	0.45		78.5729	0.45			24.9916	0.45		81.5101	0.45			24.3306	0.45		81.5101	0.45
31.2248	0.5		83.1505	0.5			28.0754	0.5		83.8228	0.5			28.9407	0.5		83.8228	0.5
34.8	0.55		87.9949	0.55			31.5397	0.55		86.2012	0.55			34.4243	0.55		86.2012	0.55
38.871	0.6		93.2298	0.6			35.5164	0.6		88.698	0.6			41.0932	0.6		88.698	0.6
43.6246	0.65		99.0212	0.65			40.1985	0.65		91.3789	0.65			49.4278	0.65		91.3789	0.65
49.3496	0.7		105.609	0.7			45.887	0.7		94.3338	0.7			60.2126	0.7		94.3338	0.7
56.5254	0.75		113.371	0.75			53.0853	0.75		97.6978	0.75			74.8276	0.75		97.6978	0.75
66.0293	0.8		122.958	0.8			62.7217	0.8		101.696	0.8			95.9605	0.8		101.696	0.8
79.6989	0.85		135.656	0.85			76.7586	0.85		106.757	0.85			129.685	0.85		106.757	0.85
102.326	0.9		154.573	0.9			100.375	0.9		113.869	0.9			193.47	0.9		113.869	0.9
153.211	0.95		190.856	0.95			154.805	0.95		126.372	0.95			369.156	0.95		126.372	0.95
373.727	0.99		304.086	0.99			403.138	0.99		159.075	0.99			1538.42	0.99		159.075	0.99
3.2	0.02		10	0.001			3.2	0.03		32	0.001			1	0.04		32	0.001
10	0.06		32	0.01			10	0.09		100	0.78			3.2	0.03		100	0.78
32	0.59		100	0.78			32	0.62						10	0.18
														32	0.65

[truncated: 25 more sheets: Figure 2E, Figure 2F, Figure 3B, Figure 3C, Figure 3D, Figure 3E, Figure 3G, Figure 3H, Figure 4C, Figure 4D, Figure 5A, Figure 5B, Figure 5C, Figure 5D, Figure 5E, Supp. Fig 1, Supp. Fig 2B, Supp. Fig 4, Supp. Fig 7A, Supp. Fig 7B …]
